# Supplementary material for: Systematic Review of the Longitudinal Sensitivity of Precision Tasks in Visual Working Memory
Source: Vision (Basel). 2022 Jan 21;6(1):7. doi: 10.3390/vision6010007 (PMC8883912; doi:10.3390/vision6010007)
Supplement: Supplementary file 1 [file vision-06-00007-s001.zip]

Archive with 1 entries (1 files):
- vision-1498829-supplementary.pdf
